# Supplementary material for: Transcriptomics and metabolomics of blood, urine and ovarian follicular fluid of yak at induced estrus stage
Source: BMC Genomics. 2024 Feb 21;25:201. doi: 10.1186/s12864-024-10079-7 (PMC10882836; doi:10.1186/s12864-024-10079-7)
Supplement: Supplementary file 1 — Supplementary Material 1. [file 12864_2024_10079_MOESM1_ESM.xlsx]

## Sheet: Table S1
Table S1 Differences accumulate metabolites in the blood
name	KEGG.ID	ratio	t.test_p.value	Expression situation	Sub.class	Pathway
3-Dehydro-L-gulonate	C00618	0.441005	0.00826978	down	Carbohydrates and carbohydrate conjugates	map00040 Pentose and glucuronate interconversions; map00053 Ascorbate and aldarate metabolism; map01100 Metabolic pathways
D-Ribitol 5-phosphate	C01068	0.119668	0.00409653	down	null	map00040 Pentose and glucuronate interconversions; map00515 Mannose type O-glycan biosynthesis; map01100 Metabolic pathways
D-Xylono-1,5-lactone	C02266	0.220219	0.00515759	down	Delta valerolactones	map00040 Pentose and glucuronate interconversions
L-Glutamic acid	C00025	0.497048	0.000569468	down	Amino acids, peptides, and analogues	map00220 Arginine biosynthesis; map00250 Alanine, aspartate and glutamate metabolism; map00330 Arginine and proline metabolism; map00332 Carbapenem biosynthesis; map00340 Histidine metabolism; map00430 Taurine and hypotaurine metabolism; map00471 D-Glutamine and D-glutamate metabolism; map00480 Glutathione metabolism; map00524 Neomycin, kanamycin and gentamicin biosynthesis; map00630 Glyoxylate a…
D-Glutamic acid	C00217	0.497048	0.000569468	down	Amino acids, peptides, and analogues	map00471 D-Glutamine and D-glutamate metabolism; map01100 Metabolic pathways
Adenosine triphosphate	C00002	0.275288	0.00450474	down	Purine ribonucleotides	map00190 Oxidative phosphorylation; map00195 Photosynthesis; map00230 Purine metabolism; map00231 Puromycin biosynthesis; map00908 Zeatin biosynthesis; map01100 Metabolic pathways; map01110 Biosynthesis of secondary metabolites; map01130 Biosynthesis of antibiotics; map03070 Bacterial secretion system; map04020 Calcium signaling pathway; map04066 HIF-1 signaling pathway; map04080 Neuroactive liga…
dGTP	C00286	0.275288	0.00450474	down	Purine deoxyribonucleotides	map00230 Purine metabolism; map01100 Metabolic pathways
Uric acid	C00366	0.176916	0.0153978	down	Purines and purine derivatives	map00230 Purine metabolism; map01100 Metabolic pathways; map01120 Microbial metabolism in diverse environments; map04976 Bile secretion
5-hydroxy-2-oxo-4-ureido-2,5-dihydro-1H-imidazole-5-carboxylate	C12248	0.256182	0.0382472	down	Amino acids, peptides, and analogues	map00230 Purine metabolism; map01100 Metabolic pathways; map01120 Microbial metabolism in diverse environments
5-Aminoimidazole ribonucleotide	C03373	0.44417	0.0328071	down	Carbohydrates and carbohydrate conjugates	map00230 Purine metabolism; map00730 Thiamine metabolism; map01100 Metabolic pathways; map01110 Biosynthesis of secondary metabolites; map01130 Biosynthesis of antibiotics
D-Aspartic acid	C00402	0.368765	0.00172125	down	Amino acids, peptides, and analogues	map00250 Alanine, aspartate and glutamate metabolism
L-Alanine	C00041	0.491422	0.0201519	down	Amino acids, peptides, and analogues	map00250 Alanine, aspartate and glutamate metabolism; map00270 Cysteine and methionine metabolism; map00430 Taurine and hypotaurine metabolism; map00450 Selenocompound metabolism; map00473 D-Alanine metabolism; map00710 Carbon fixation in photosynthetic organisms; map00970 Aminoacyl-tRNA biosynthesis; map01060 Biosynthesis of plant secondary metabolites; map01100 Metabolic pathways; map01120 Micr…
2-Hydroxyglutarate	C02630	0.220219	0.00515759	down	Short-chain hydroxy acids and derivatives	map00650 Butanoate metabolism; map00660 C5-Branched dibasic acid metabolism

## Sheet: Table S2
Table S2 Differences accumulate metabolites in the urine
Name	KEGG.ID	ratio	t.test_p.value	Expression situation	Sub.class	Pathway
ADP	C00008	8.31163	0.00222988	up	Purine ribonucleotides	map00190 Oxidative phosphorylation; map00195 Photosynthesis; map00230 Purine metabolism; map00908 Zeatin biosynthesis; map01100 Metabolic pathways; map01110 Biosynthesis of secondary metabolites; map01130 Biosynthesis of antibiotics; map04068 FoxO signaling pathway; map04080 Neuroactive ligand-receptor interaction; map04142 Lysosome; map04152 AMPK signaling pathway; map04611 Platelet activation; …
Guanosine diphosphate	C00035	14.5282	0.000563855	up	Purine ribonucleotides	map00230 Purine metabolism; map01100 Metabolic pathways; map03013 RNA transport; map04014 Ras signaling pathway; map04015 Rap1 signaling pathway; map04144 Endocytosis
L-Alanine	C00041	0.0207082	0.000824077	down	Amino acids, peptides, and analogues	map00250 Alanine, aspartate and glutamate metabolism; map00270 Cysteine and methionine metabolism; map00430 Taurine and hypotaurine metabolism; map00450 Selenocompound metabolism; map00473 D-Alanine metabolism; map00710 Carbon fixation in photosynthetic organisms; map00970 Aminoacyl-tRNA biosynthesis; map01060 Biosynthesis of plant secondary metabolites; map01100 Metabolic pathways; map01120 Micr…
Sulfate	C00059	8.72221	0.000768053	up	Non-metal sulfates	map00230 Purine metabolism; map00261 Monobactam biosynthesis; map00270 Cysteine and methionine metabolism; map00920 Sulfur metabolism; map01100 Metabolic pathways; map01120 Microbial metabolism in diverse environments; map01130 Biosynthesis of antibiotics; map02010 ABC transporters; map02024 Quorum sensing
Adenine	C00147	0.388344	0.0232195	down	Purines and purine derivatives	map00230 Purine metabolism; map00908 Zeatin biosynthesis; map01100 Metabolic pathways
dADP	C00206	3.08136	0.0132666	up	null	map00230 Purine metabolism; map01100 Metabolic pathways
Acetylphosphate	C00227	2.73083	0.00771919	up	Phosphate esters	map00430 Taurine and hypotaurine metabolism; map00620 Pyruvate metabolism; map00680 Methane metabolism; map00720 Carbon fixation pathways in prokaryotes; map01100 Metabolic pathways; map01120 Microbial metabolism in diverse environments; map01200 Carbon metabolism
Taurine	C00245	10.6617	0.00997302	up	Organosulfonic acids and derivatives	map00120 Primary bile acid biosynthesis; map00430 Taurine and hypotaurine metabolism; map00920 Sulfur metabolism; map01100 Metabolic pathways; map02010 ABC transporters; map04080 Neuroactive ligand-receptor interaction
dGDP	C00361	8.31163	0.00222988	up	Purine deoxyribonucleotides	map00230 Purine metabolism; map01100 Metabolic pathways
2'-Deoxyguanosine 5'-monophosphate	C00362	2.20642	0.000610929	up	Purine deoxyribonucleotides	map00230 Purine metabolism; map01100 Metabolic pathways
Uric acid	C00366	2.30817	0.00238703	up	Purines and purine derivatives	map00230 Purine metabolism; map01100 Metabolic pathways; map01120 Microbial metabolism in diverse environments; map04976 Bile secretion
Hypotaurine	C00519	30.2459	0.000232743	up	Sulfinic acids	map00430 Taurine and hypotaurine metabolism; map01100 Metabolic pathways
Hydroquinone	C00530	2.29724	0.00200732	up	Benzenediols	map00350 Tyrosine metabolism; map00361 Chlorocyclohexane and chlorobenzene degradation; map00362 Benzoate degradation; map00363 Bisphenol degradation; map00627 Aminobenzoate degradation; map01100 Metabolic pathways; map01120 Microbial metabolism in diverse environments
Testosterone	C00535	0.0530834	0.0281909	down	Androstane steroids	map00140 Steroid hormone biosynthesis; map00984 Steroid degradation; map01100 Metabolic pathways; map01120 Microbial metabolism in diverse environments; map01522 Endocrine resistance; map04913 Ovarian steroidogenesis; map05200 Pathways in cancer; map05215 Prostate cancer; map07226 Progesterone, androgen and estrogen receptor agonists/antagonists
Homogentisic acid	C00544	0.232041	0.0359836	down	Phenylacetic acids	map00130 Ubiquinone and other terpenoid-quinone biosynthesis; map00350 Tyrosine metabolism; map00643 Styrene degradation; map01100 Metabolic pathways; map01120 Microbial metabolism in diverse environments
3-Sulfinoalanine	C00606	0.245887	0.0331462	down	Amino acids, peptides, and analogues	map00270 Cysteine and methionine metabolism; map00430 Taurine and hypotaurine metabolism; map01100 Metabolic pathways
Androstanedione	C00674	0.0530834	0.0281909	down	Androstane steroids	map00140 Steroid hormone biosynthesis; map00984 Steroid degradation; map01120 Microbial metabolism in diverse environments
Xanthosine 5-triphosphate	C00700	5.59012	0.00203586	up	Purine ribonucleotides	map00230 Purine metabolism
Epinephrine	C00788	0.247397	0.000998014	down	Benzenediols	map00350 Tyrosine metabolism; map01100 Metabolic pathways; map02020 Two-component system; map02024 Quorum sensing; map04024 cAMP signaling pathway; map04080 Neuroactive ligand-receptor interaction; map04261 Adrenergic signaling in cardiomyocytes; map04923 Regulation of lipolysis in adipocytes; map04924 Renin secretion
4-Hydroxycinnamic acid	C00811	0.304263	0.0151551	down	Hydroxycinnamic acids and derivatives	map00130 Ubiquinone and other terpenoid-quinone biosynthesis; map00350 Tyrosine metabolism; map00360 Phenylalanine metabolism; map00940 Phenylpropanoid biosynthesis; map00950 Isoquinoline alkaloid biosynthesis; map01061 Biosynthesis of phenylpropanoids; map01100 Metabolic pathways; map01110 Biosynthesis of secondary metabolites; map01220 Degradation of aromatic compounds
Leukotriene A4	C00909	0.137009	0.00115735	down	Fatty acids and conjugates	map00590 Arachidonic acid metabolism; map01100 Metabolic pathways; map04726 Serotonergic synapse; map07034 Eicosanoids
17-Hydroxyprogesterone	C01176	0.262298	0.000205263	down	Pregnane steroids	map00140 Steroid hormone biosynthesis; map01100 Metabolic pathways; map04913 Ovarian steroidogenesis; map04927 Cortisol synthesis and secretion; map04934 Cushing syndrome
4-Hydroxyphenylpyruvic acid	C01179	0.33414	0.000327501	down	Phenylpyruvic acid derivatives	map00130 Ubiquinone and other terpenoid-quinone biosynthesis; map00261 Monobactam biosynthesis; map00350 Tyrosine metabolism; map00400 Phenylalanine, tyrosine and tryptophan biosynthesis; map00401 Novobiocin biosynthesis; map00950 Isoquinoline alkaloid biosynthesis; map01055 Biosynthesis of vancomycin group antibiotics; map01060 Biosynthesis of plant secondary metabolites; map01063 Biosynthesis o…
Dehydroepiandrosterone	C01227	0.0530834	0.0281909	down	Androstane steroids	map00140 Steroid hormone biosynthesis; map00984 Steroid degradation; map01100 Metabolic pathways; map01120 Microbial metabolism in diverse environments; map04913 Ovarian steroidogenesis; map05200 Pathways in cancer; map05215 Prostate cancer
Leukotriene B4	C02165	0.112472	0.00153116	down	Eicosanoids	map00590 Arachidonic acid metabolism; map01100 Metabolic pathways; map03320 PPAR signaling pathway; map04080 Neuroactive ligand-receptor interaction; map04726 Serotonergic synapse; map04750 Inflammatory mediator regulation of TRP channels; map04976 Bile secretion; map07034 Eicosanoids
Maleylpyruvate	C02167	0.251805	0.00267782	down	Dicarboxylic acids [FA0117]	map00350 Tyrosine metabolism; map01100 Metabolic pathways; map01120 Microbial metabolism in diverse environments
(R)(-)-Allantoin	C02348	0.426123	0.0376899	down	null	map00230 Purine metabolism; map01120 Microbial metabolism in diverse environments
(S)(+)-Allantoin	C02350	0.426123	0.0376899	down	null	map00230 Purine metabolism; map01100 Metabolic pathways; map01120 Microbial metabolism in diverse environments
3a,7b,12a-Trihydroxy-5a-Cholanoic acid	C02373	2.83869	2.51e-05	up	Carbonyl compounds	map00140 Steroid hormone biosynthesis
Iodotyrosine	C02515	44.0631	0.0262122	up	Amino acids, peptides, and analogues	map00350 Tyrosine metabolism; map01100 Metabolic pathways; map04918 Thyroid hormone synthesis
2-Oxohept-3-enedioate	C03063	0.347839	0.00145642	down	null	map00350 Tyrosine metabolism; map01120 Microbial metabolism in diverse environments; map01220 Degradation of aromatic compounds
5-Phosphoribosylamine	C03090	6.95246	0.0185189	up	Carbohydrates and carbohydrate conjugates	map00230 Purine metabolism; map00250 Alanine, aspartate and glutamate metabolism; map01100 Metabolic pathways; map01110 Biosynthesis of secondary metabolites; map01130 Biosynthesis of antibiotics
Deoxycorticosterone	C03205	0.262298	0.000205263	down	Hydroxysteroids	map00140 Steroid hormone biosynthesis; map01100 Metabolic pathways; map04925 Aldosterone synthesis and secretion
20-Hydroxy-leukotriene E4	C03577	0.410606	0.000420776	down	Eicosanoids	map00590 Arachidonic acid metabolism
11a-Hydroxyprogesterone	C03747	0.262298	0.000205263	down	Pregnane steroids	map00140 Steroid hormone biosynthesis
Dopamine	C03758	0.380732	0.00779048	down	Benzenediols	map00350 Tyrosine metabolism; map00950 Isoquinoline alkaloid biosynthesis; map00965 Betalain biosynthesis; map01060 Biosynthesis of plant secondary metabolites; map01063 Biosynthesis of alkaloids derived from shikimate pathway; map01100 Metabolic pathways; map01110 Biosynthesis of secondary metabolites; map04024 cAMP signaling pathway; map04080 Neuroactive ligand-receptor interaction; map04540 Ga…
4-Hydroxyphenylacetaldehyde	C03765	0.409387	0.0458969	down	Phenylacetaldehydes	map00350 Tyrosine metabolism; map00950 Isoquinoline alkaloid biosynthesis; map01060 Biosynthesis of plant secondary metabolites; map01063 Biosynthesis of alkaloids derived from shikimate pathway; map01110 Biosynthesis of secondary metabolites
Etiocholanedione	C03772	0.0530834	0.0281909	down	Androstane steroids	map00140 Steroid hormone biosynthesis
Adenylsuccinic acid	C03794	2.3739	0.0027611	up	Purine ribonucleotides	map00230 Purine metabolism; map00250 Alanine, aspartate and glutamate metabolism; map01100 Metabolic pathways
(R)-3-(4-Hydroxyphenyl)lactate	C03964	0.443436	0.0302587	down	null	map00130 Ubiquinone and other terpenoid-quinone biosynthesis; map00350 Tyrosine metabolism; map01110 Biosynthesis of secondary metabolites
3-(3,4-Dihydroxyphenyl)pyruvate	C04045	0.286064	0.00347003	down	Phenylpyruvic acid derivatives	map00350 Tyrosine metabolism
Dehydroepiandrosterone sulfate	C04555	0.231402	0.00941999	down	Sulfated steroids	map00140 Steroid hormone biosynthesis; map04976 Bile secretion
15(S)-HETE	C04742	0.159476	0.00313613	down	Eicosanoids	map00590 Arachidonic acid metabolism; map04750 Inflammatory mediator regulation of TRP channels
5-HETE	C04805	0.159476	0.00313613	down	Eicosanoids	map00590 Arachidonic acid metabolism; map04750 Inflammatory mediator regulation of TRP channels
8(R)-HPETE	C04822	0.112472	0.00153116	down	Hydroxy/hydroperoxyeicosatetraenoic acids [FA0306]	map00590 Arachidonic acid metabolism; map04726 Serotonergic synapse
2-Hydroxyethanesulfonate	C05123	5.39387	0.000349461	up	Organosulfonic acids and derivatives	map00430 Taurine and hypotaurine metabolism; map01100 Metabolic pathways
2-Hydroxyestrone	C05298	0.248154	0.00425201	down	Estrane steroids	map00140 Steroid hormone biosynthesis
2-Hydroxy-3-(4-hydroxyphenyl)propenoic acid	C05350	0.33414	0.000327501	down	Phenylpyruvic acid derivatives	map00350 Tyrosine metabolism
5(S)-Hydroperoxyeicosatetraenoic acid	C05356	0.112472	0.00153116	down	Eicosanoids	map00590 Arachidonic acid metabolism; map01100 Metabolic pathways; map04726 Serotonergic synapse; map04913 Ovarian steroidogenesis; map07034 Eicosanoids
Tetrahydrocortisone	C05470	0.38837	0.0200945	down	null	map00140 Steroid hormone biosynthesis
Tetrahydrocortisol	C05472	0.0832121	6.63e-05	down	C21 steroids (gluco/mineralocorticoids, progestogins) and derivatives [ST0203]	map00140 Steroid hormone biosynthesis
3a,11b,21-Trihydroxy-20-oxo-5b-pregnan-18-al	C05474	0.343529	0.00147131	down	null	map00140 Steroid hormone biosynthesis
Cortolone	C05481	0.0832121	6.63e-05	down	Hydroxysteroids	map00140 Steroid hormone biosynthesis
11b-Hydroxyprogesterone	C05498	0.262298	0.000205263	down	C21 steroids (gluco/mineralocorticoids, progestogins) and derivatives [ST0203]	map00140 Steroid hormone biosynthesis
Homovanillic acid	C05582	0.323423	0.00938668	down	Methoxyphenols	map00350 Tyrosine metabolism; map01100 Metabolic pathways; map04728 Dopaminergic synapse
3-Methoxy-4-hydroxyphenylglycolaldehyde	C05583	0.323423	0.00938668	down	Methoxyphenols	map00350 Tyrosine metabolism; map01100 Metabolic pathways
2-Hydroxyhepta-2,4-dienedioate	C05600	0.347839	0.00145642	down	null	map00350 Tyrosine metabolism; map01120 Microbial metabolism in diverse environments; map01220 Degradation of aromatic compounds
12(S)-HPETE	C05965	0.112472	0.00153116	down	Eicosanoids	map00590 Arachidonic acid metabolism; map01100 Metabolic pathways; map04726 Serotonergic synapse; map04750 Inflammatory mediator regulation of TRP channels
15(S)-HPETE	C05966	0.112472	0.00153116	down	Eicosanoids	map00590 Arachidonic acid metabolism; map01100 Metabolic pathways; map04726 Serotonergic synapse; map04750 Inflammatory mediator regulation of TRP channels; map04913 Ovarian steroidogenesis
Tyrosol	C06044	0.254618	0.00149746	down	Tyrosols and derivatives	map00350 Tyrosine metabolism
Estradiol-17beta 3-sulfate	C08357	0.469685	0.00820763	down	Sulfates [ST0502]	map00140 Steroid hormone biosynthesis; map04976 Bile secretion
2-Methoxyestrone 3-glucuronide	C11132	0.0841654	0.0182754	down	Glucuronides [ST0501]	map00140 Steroid hormone biosynthesis
Testosterone glucuronide	C11134	0.293367	0.0246258	down	Steroidal glycosides	map00140 Steroid hormone biosynthesis
Androsterone glucuronide	C11135	0.168554	0.000202944	down	Steroidal glycosides	map00140 Steroid hormone biosynthesis
Etiocholanolone glucuronide	C11136	0.469064	0.0167998	down	Steroidal glycosides	map00140 Steroid hormone biosynthesis
2-Naphthol	C11713	0.250175	0.000780734	down	Naphthols and derivatives	map00980 Metabolism of xenobiotics by cytochrome P450; map07114 Naphthalene family
5-Hydroxyisourate	C11821	2.31846	0.00225402	up	null	map00230 Purine metabolism; map01100 Metabolic pathways; map01120 Microbial metabolism in diverse environments
5-hydroxy-2-oxo-4-ureido-2,5-dihydro-1H-imidazole-5-carboxylate	C12248	2.39491	0.000790276	up	Amino acids, peptides, and analogues	map00230 Purine metabolism; map01100 Metabolic pathways; map01120 Microbial metabolism in diverse environments
Sulfoacetate	C14179	8.68414	0.000175226	up	null	map00430 Taurine and hypotaurine metabolism
9-Hydroxybenzo[a]pyrene	C14556	2.06468	0.0215901	up	Benzopyrenes	map00980 Metabolism of xenobiotics by cytochrome P450; map05204 Chemical carcinogenesis
5-KETE	C14732	0.137009	0.00115735	down	Fatty acids and conjugates	map00590 Arachidonic acid metabolism
20-Hydroxyeicosatetraenoic acid	C14748	0.159476	0.00313613	down	Fatty acids and conjugates	map00590 Arachidonic acid metabolism; map01100 Metabolic pathways; map04270 Vascular smooth muscle contraction
19(S)-HETE	C14749	0.159476	0.00313613	down	Eicosanoids	map00590 Arachidonic acid metabolism; map01100 Metabolic pathways
5,6-Epoxy-8,11,14-eicosatrienoic acid	C14768	0.159476	0.00313613	down	Fatty acids and conjugates	map00590 Arachidonic acid metabolism; map01100 Metabolic pathways; map04270 Vascular smooth muscle contraction; map04726 Serotonergic synapse; map04750 Inflammatory mediator regulation of TRP channels; map04913 Ovarian steroidogenesis
8,9-Epoxyeicosatrienoic acid	C14769	0.159476	0.00313613	down	Fatty acids and conjugates	map00590 Arachidonic acid metabolism; map01100 Metabolic pathways; map04270 Vascular smooth muscle contraction; map04726 Serotonergic synapse; map04750 Inflammatory mediator regulation of TRP channels; map04913 Ovarian steroidogenesis
11,12-Epoxyeicosatrienoic acid	C14770	0.159476	0.00313613	down	null	map00590 Arachidonic acid metabolism; map01100 Metabolic pathways; map04270 Vascular smooth muscle contraction; map04726 Serotonergic synapse; map04913 Ovarian steroidogenesis
14,15-Epoxy-5,8,11-eicosatrienoic acid	C14771	0.159476	0.00313613	down	Fatty acids and conjugates	map00590 Arachidonic acid metabolism; map01100 Metabolic pathways; map04270 Vascular smooth muscle contraction; map04726 Serotonergic synapse
11,12-DiHETrE	C14774	0.418547	0.0258968	down	Hydroxy/hydroperoxyeicosatrienoic acids [FA0305]	map00590 Arachidonic acid metabolism; map01100 Metabolic pathways; map04726 Serotonergic synapse
8-HETE	C14776	0.159476	0.00313613	down	Eicosanoids	map00590 Arachidonic acid metabolism; map01100 Metabolic pathways; map03320 PPAR signaling pathway
12-HETE	C14777	0.159476	0.00313613	down	Hydroxy/hydroperoxyeicosatetraenoic acids [FA0306]	map00590 Arachidonic acid metabolism; map04913 Ovarian steroidogenesis; map04925 Aldosterone synthesis and secretion
16(R)-HETE	C14778	0.159476	0.00313613	down	Eicosanoids	map00590 Arachidonic acid metabolism
9S-HETE	C14779	0.159476	0.00313613	down	Hydroxy/hydroperoxyeicosatetraenoic acids [FA0306]	map00590 Arachidonic acid metabolism
11(R)-HETE	C14780	0.159476	0.00313613	down	Hydroxy/hydroperoxyeicosatetraenoic acids [FA0306]	map00590 Arachidonic acid metabolism
15H-11,12-EETA	C14781	0.112472	0.00153116	down	Epoxyeicosatrienoic acids [FA0308]	map00590 Arachidonic acid metabolism; map01100 Metabolic pathways
1,2-Naphthoquinone	C14783	2.57025	0.0450088	up	null	map00980 Metabolism of xenobiotics by cytochrome P450; map05204 Chemical carcinogenesis
Naphthalene epoxide	C14786	0.250175	0.000780734	down	null	map00980 Metabolism of xenobiotics by cytochrome P450
(1S,2R)-Naphthalene 1,2-oxide	C14787	0.250175	0.000780734	down	null	map00980 Metabolism of xenobiotics by cytochrome P450
N-Hydroxy-1-aminonaphthalene	C14789	4.1479	0.00079268	up	null	map00980 Metabolism of xenobiotics by cytochrome P450
9S,11R,15S-trihydroxy-2,3-dinor-13E-prostaenoic acid-cyclo	C14795	0.277769	0.000370998	down	null	map00590 Arachidonic acid metabolism
(1R,2R)-3-[(1,2-Dihydro-2-hydroxy-1-naphthalenyl)thio]-2-oxopropanoic acid	C14799	0.423275	0.00284485	down	null	map00980 Metabolism of xenobiotics by cytochrome P450
1-Nitronaphthalene-5,6-oxide	C14800	0.292276	6.96e-05	down	Nitronaphthalenes	map00980 Metabolism of xenobiotics by cytochrome P450
1-Nitro-5,6-dihydroxy-dihydronaphthalene	C14801	0.463738	0.015284	down	Nitronaphthalenes	map00980 Metabolism of xenobiotics by cytochrome P450
1-Nitronaphthalene-7,8-oxide	C14802	0.292276	6.96e-05	down	Nitronaphthalenes	map00980 Metabolism of xenobiotics by cytochrome P450
Hepoxilin A3	C14808	0.112472	0.00153116	down	Hepoxilins [FA0309]	map00590 Arachidonic acid metabolism
Hepoxilin B3	C14810	0.112472	0.00153116	down	null	map00590 Arachidonic acid metabolism
12(R)-HPETE	C14812	0.112472	0.00153116	down	Eicosanoids	map00590 Arachidonic acid metabolism; map01100 Metabolic pathways; map04726 Serotonergic synapse
11H-14,15-EETA	C14813	0.112472	0.00153116	down	Fatty acids and conjugates	map00590 Arachidonic acid metabolism; map01100 Metabolic pathways
11(R)-HPETE	C14820	0.112472	0.00153116	down	Eicosanoids	map00590 Arachidonic acid metabolism; map04726 Serotonergic synapse
9(S)-HPETE	C14821	0.112472	0.00153116	down	Hydroxy/hydroperoxyeicosatetraenoic acids [FA0306]	map00590 Arachidonic acid metabolism; map04726 Serotonergic synapse
12R-HETE	C14822	0.159476	0.00313613	down	Hydroxy/hydroperoxyeicosatetraenoic acids [FA0306]	map00590 Arachidonic acid metabolism; map01100 Metabolic pathways; map04925 Aldosterone synthesis and secretion
8(S)-HPETE	C14823	0.112472	0.00153116	down	Eicosanoids	map00590 Arachidonic acid metabolism; map01100 Metabolic pathways; map04726 Serotonergic synapse
8R-HETE	C14824	0.159476	0.00313613	down	Hydroxy/hydroperoxyeicosatetraenoic acids [FA0306]	map00590 Arachidonic acid metabolism
3,4-Dihydro-3-hydroxy-4-S-glutathionyl bromobenzene	C14847	4.25668	0.0075461	up	Amino acids, peptides, and analogues	map00980 Metabolism of xenobiotics by cytochrome P450
2,3-Dihydro-2-S-glutathionyl-3-hydroxy bromobenzene	C14848	4.25668	0.0075461	up	Amino acids, peptides, and analogues	map00980 Metabolism of xenobiotics by cytochrome P450
Benzo[a]pyrene-9,10-oxide	C14849	2.06468	0.0215901	up	null	map00980 Metabolism of xenobiotics by cytochrome P450; map05204 Chemical carcinogenesis
Benzo[a]pyrene-7,8-oxide	C14850	2.06468	0.0215901	up	null	map00980 Metabolism of xenobiotics by cytochrome P450; map05204 Chemical carcinogenesis
Benzo[a]pyrene-4,5-oxide	C14851	2.06468	0.0215901	up	Chrysenes	map00980 Metabolism of xenobiotics by cytochrome P450; map05204 Chemical carcinogenesis
4,5-Dihydro-4-hydroxy-5-S-glutathionyl-benzo[a]pyrene	C14855	2.44119	0.00177465	up	Amino acids, peptides, and analogues	map00980 Metabolism of xenobiotics by cytochrome P450; map05204 Chemical carcinogenesis
7,8-Dihydro-7-hydroxy-8-S-glutathionyl-benzo[a]pyrene	C14856	2.44119	0.00177465	up	Amino acids, peptides, and analogues	map00980 Metabolism of xenobiotics by cytochrome P450; map05204 Chemical carcinogenesis
Aflatoxin M1	C16756	5.62741	0.0021886	up	Furanocoumarins	map00980 Metabolism of xenobiotics by cytochrome P450
5,6-Indolequinone-2-carboxylic acid	C17938	3.27018	0.00253461	up	null	map00350 Tyrosine metabolism; map01100 Metabolic pathways
Pregnenolone sulfate	C18044	0.400382	6.73e-05	down	Sulfated steroids	map00140 Steroid hormone biosynthesis
alpha-(1,2-Dihydroxyethyl)-1,2,3,4-tetrahydro-7-hydroxy-9-methoxy-3,4-dioxocyclopenta[c][1]benzopyran-6-acetaldehyde	C19592	5.07109	0.0108416	up	null	map00980 Metabolism of xenobiotics by cytochrome P450
4-(Methylnitrosamino)-1-(3-pyridyl)-1-butanol glucuronide	C19605	4.15291	0.00162975	up	Fatty acyl glycosides	map00980 Metabolism of xenobiotics by cytochrome P450; map05204 Chemical carcinogenesis

## Sheet: Table S3
Table S3 Differences accumulate metabolites in the Follicular fluid
Name	KEGG.ID	ratio	t.test_p.value	Expression situation	Sub.class	Pathway
Adenosine monophosphate	C00020	0.178096	0.0245306	down	Purine ribonucleotides	map00230 Purine metabolism; map00908 Zeatin biosynthesis; map01060 Biosynthesis of plant secondary metabolites; map01065 Biosynthesis of alkaloids derived from histidine and purine; map01070 Biosynthesis of plant hormones; map01100 Metabolic pathways; map01110 Biosynthesis of secondary metabolites; map01130 Biosynthesis of antibiotics; map01523 Antifolate resistance; map04022 cGMP-PKG signaling p…
Uridine diphosphate glucose	C00029	0.345801	0.0251027	down	Pyrimidine nucleotide sugars	map00040 Pentose and glucuronate interconversions; map00052 Galactose metabolism; map00053 Ascorbate and aldarate metabolism; map00240 Pyrimidine metabolism; map00500 Starch and sucrose metabolism; map00520 Amino sugar and nucleotide sugar metabolism; map00524 Neomycin, kanamycin and gentamicin biosynthesis; map00561 Glycerolipid metabolism; map00908 Zeatin biosynthesis; map01051 Biosynthesis of …
Uridine diphosphategalactose	C00052	0.345801	0.0251027	down	null	map00052 Galactose metabolism; map00520 Amino sugar and nucleotide sugar metabolism; map01100 Metabolic pathways
Cytidine monophosphate	C00055	0.153034	0.0256257	down	Pyrimidine ribonucleotides	map00240 Pyrimidine metabolism; map01100 Metabolic pathways
L-Arginine	C00062	0.383989	0.000625987	down	Amino acids, peptides, and analogues	map00220 Arginine biosynthesis; map00261 Monobactam biosynthesis; map00330 Arginine and proline metabolism; map00331 Clavulanic acid biosynthesis; map00472 D-Arginine and D-ornithine metabolism; map00970 Aminoacyl-tRNA biosynthesis; map00999 Biosynthesis of secondary metabolites - unclassified; map01060 Biosynthesis of plant secondary metabolites; map01064 Biosynthesis of alkaloids derived from o…
Ascorbate	C00072	0.0940681	0.00248599	down	Furanones	map00053 Ascorbate and aldarate metabolism; map00480 Glutathione metabolism; map01100 Metabolic pathways; map01110 Biosynthesis of secondary metabolites; map01120 Microbial metabolism in diverse environments; map02060 Phosphotransferase system (PTS); map04066 HIF-1 signaling pathway; map04977 Vitamin digestion and absorption
L-Phenylalanine	C00079	2.9635	0.000683135	up	Amino acids, peptides, and analogues	map00360 Phenylalanine metabolism; map00400 Phenylalanine, tyrosine and tryptophan biosynthesis; map00460 Cyanoamino acid metabolism; map00940 Phenylpropanoid biosynthesis; map00960 Tropane, piperidine and pyridine alkaloid biosynthesis; map00966 Glucosinolate biosynthesis; map00970 Aminoacyl-tRNA biosynthesis; map01060 Biosynthesis of plant secondary metabolites; map01061 Biosynthesis of phenylp…
L-Tyrosine	C00082	0.352019	0.00123655	down	Amino acids, peptides, and analogues	map00130 Ubiquinone and other terpenoid-quinone biosynthesis; map00231 Puromycin biosynthesis; map00261 Monobactam biosynthesis; map00350 Tyrosine metabolism; map00360 Phenylalanine metabolism; map00400 Phenylalanine, tyrosine and tryptophan biosynthesis; map00401 Novobiocin biosynthesis; map00460 Cyanoamino acid metabolism; map00680 Methane metabolism; map00730 Thiamine metabolism; map00940 Phen…
Uracil	C00106	0.492648	0.0122397	down	Pyrimidines and pyrimidine derivatives	map00240 Pyrimidine metabolism; map00410 beta-Alanine metabolism; map00770 Pantothenate and CoA biosynthesis; map01100 Metabolic pathways
2-Aminobenzoic acid	C00108	0.482977	0.0106225	down	Benzoic acids and derivatives	map00380 Tryptophan metabolism; map00400 Phenylalanine, tyrosine and tryptophan biosynthesis; map00405 Phenazine biosynthesis; map00621 Dioxin degradation; map00627 Aminobenzoate degradation; map00999 Biosynthesis of secondary metabolites - unclassified; map01058 Acridone alkaloid biosynthesis; map01060 Biosynthesis of plant secondary metabolites; map01061 Biosynthesis of phenylpropanoids; map010…
N-Acetyl-D-glucosamine	C00140	2.47664	0.038759	up	Carbohydrates and carbohydrate conjugates	map00520 Amino sugar and nucleotide sugar metabolism; map01100 Metabolic pathways; map02010 ABC transporters; map02060 Phosphotransferase system (PTS)
Guanosine monophosphate	C00144	0.0975554	0.0150068	down	Purine ribonucleotides	map00230 Purine metabolism; map01060 Biosynthesis of plant secondary metabolites; map01065 Biosynthesis of alkaloids derived from histidine and purine; map01100 Metabolic pathways; map01523 Antifolate resistance; map04022 cGMP-PKG signaling pathway; map04740 Olfactory transduction; map04742 Taste transduction; map04744 Phototransduction
D-Xylose	C00181	0.447648	0.00329176	down	Carbohydrates and carbohydrate conjugates	map00040 Pentose and glucuronate interconversions; map00520 Amino sugar and nucleotide sugar metabolism; map01100 Metabolic pathways; map02010 ABC transporters
Adenosine	C00212	0.290718	0.016795	down	null	map00230 Purine metabolism; map01100 Metabolic pathways; map04022 cGMP-PKG signaling pathway; map04024 cAMP signaling pathway; map04071 Sphingolipid signaling pathway; map04080 Neuroactive ligand-receptor interaction; map04270 Vascular smooth muscle contraction; map04923 Regulation of lipolysis in adipocytes; map04924 Renin secretion; map05012 Parkinson disease; map05032 Morphine addiction; map05…
Thymidine	C00214	0.182605	9.59e-06	down	Pyrimidine 2'-deoxyribonucleosides	map00240 Pyrimidine metabolism; map01100 Metabolic pathways
Pyridoxal	C00250	0.414685	0.00622582	down	Pyridine carboxaldehydes	map00750 Vitamin B6 metabolism; map01100 Metabolic pathways; map01120 Microbial metabolism in diverse environments; map04977 Vitamin digestion and absorption
L-Arabinose	C00259	0.447648	0.00329176	down	Carbohydrates and carbohydrate conjugates	map00040 Pentose and glucuronate interconversions; map00053 Ascorbate and aldarate metabolism; map00520 Amino sugar and nucleotide sugar metabolism; map01100 Metabolic pathways; map02010 ABC transporters
Hypoxanthine	C00262	0.272982	0.00133837	down	Purines and purine derivatives	map00230 Purine metabolism; map01100 Metabolic pathways
Inosine	C00294	0.368346	0.00703597	down	null	map00230 Purine metabolism; map01100 Metabolic pathways
Uridine	C00299	0.218075	0.0327723	down	null	map00240 Pyrimidine metabolism; map01100 Metabolic pathways
D-Ribulose	C00309	0.447648	0.00329176	down	null	map00040 Pentose and glucuronate interconversions; map01100 Metabolic pathways
D-Xylulose	C00310	0.447648	0.00329176	down	Carbohydrates and carbohydrate conjugates	map00040 Pentose and glucuronate interconversions; map01100 Metabolic pathways
L-Threo-2-pentulose	C00312	0.447648	0.00329176	down	null	map00040 Pentose and glucuronate interconversions; map01100 Metabolic pathways
Pyridoxine	C00314	0.233191	0.0371322	down	Pyridoxines	map00750 Vitamin B6 metabolism; map01100 Metabolic pathways; map01120 Microbial metabolism in diverse environments
Deoxyadenosine monophosphate	C00360	0.261242	0.0119004	down	Purine deoxyribonucleotides	map00230 Purine metabolism; map01100 Metabolic pathways
Uric acid	C00366	0.38821	0.000440815	down	Purines and purine derivatives	map00230 Purine metabolism; map01100 Metabolic pathways; map01120 Microbial metabolism in diverse environments; map04976 Bile secretion
Cytosine	C00380	0.314781	0.000134628	down	Pyrimidines and pyrimidine derivatives	map00240 Pyrimidine metabolism; map01100 Metabolic pathways
Guanosine	C00387	0.370948	0.0191735	down	null	map00230 Purine metabolism; map01100 Metabolic pathways
Indole	C00463	0.353	0.000190346	down	Indoles	map00380 Tryptophan metabolism; map00400 Phenylalanine, tyrosine and tryptophan biosynthesis; map00402 Benzoxazinoid biosynthesis; map01100 Metabolic pathways; map01110 Biosynthesis of secondary metabolites; map04974 Protein digestion and absorption
D-Lyxose	C00476	0.447648	0.00329176	down	null	map00040 Pentose and glucuronate interconversions
L-Ribulose	C00508	0.447648	0.00329176	down	null	map00040 Pentose and glucuronate interconversions; map01100 Metabolic pathways
Deoxyuridine	C00526	0.411678	0.000310569	down	Pyrimidine 2'-deoxyribonucleosides	map00240 Pyrimidine metabolism
D-Tagaturonate	C00558	0.208161	0.00787691	down	null	map00040 Pentose and glucuronate interconversions; map00053 Ascorbate and aldarate metabolism; map00562 Inositol phosphate metabolism; map01100 Metabolic pathways
3-Dehydro-L-gulonate	C00618	0.0577051	0.00677791	down	Carbohydrates and carbohydrate conjugates	map00040 Pentose and glucuronate interconversions; map00053 Ascorbate and aldarate metabolism; map01100 Metabolic pathways
Pyridoxine 5'-phosphate	C00627	0.179653	0.040174	down	Pyridoxines	map00750 Vitamin B6 metabolism; map01100 Metabolic pathways
dCDP	C00705	0.379035	0.0106673	down	Organic pyrophosphates	map00240 Pyrimidine metabolism; map01100 Metabolic pathways
Glucaric acid	C00818	0.319404	0.00475711	down	Carbohydrates and carbohydrate conjugates	map00053 Ascorbate and aldarate metabolism; map01100 Metabolic pathways
Galactaric acid	C00879	0.319404	0.00475711	down	Carbohydrates and carbohydrate conjugates	map00053 Ascorbate and aldarate metabolism
Homocarnosine	C00884	0.401024	1.06e-05	down	Hybrid peptides	map00330 Arginine and proline metabolism
D-Fructuronate	C00905	0.208161	0.00787691	down	null	map00040 Pentose and glucuronate interconversions; map01100 Metabolic pathways
L-Arabinono-1,4-lactone	C01114	0.472285	0.00091417	down	null	map00053 Ascorbate and aldarate metabolism; map01100 Metabolic pathways
3a,7a,12a-Trihydroxy-5b-cholestan-26-al	C01301	12.1694	0.00104013	up	Bile acids, alcohols and derivatives	map00120 Primary bile acid biosynthesis; map01100 Metabolic pathways
3'-AMP	C01367	0.178096	0.0245306	down	null	map00230 Purine metabolism
L-Lyxose	C01508	0.447648	0.00329176	down	null	map00040 Pentose and glucuronate interconversions
Chitobiose	C01674	0.33286	0.0061362	down	Carbohydrates and carbohydrate conjugates	map00520 Amino sugar and nucleotide sugar metabolism; map01100 Metabolic pathways; map02010 ABC transporters; map02060 Phosphotransferase system (PTS)
Xanthosine	C01762	0.256971	0.0027782	down	null	map00230 Purine metabolism; map00232 Caffeine metabolism; map01065 Biosynthesis of alkaloids derived from histidine and purine; map01100 Metabolic pathways; map01110 Biosynthesis of secondary metabolites
Glycocholic acid	C01921	0.29857	3.17e-05	down	Glycine conjugates [ST0503]	map00120 Primary bile acid biosynthesis; map00121 Secondary bile acid biosynthesis; map01100 Metabolic pathways; map04976 Bile secretion; map04979 Cholesterol metabolism
D-Xylono-1,5-lactone	C02266	0.472285	0.00091417	down	Delta valerolactones	map00040 Pentose and glucuronate interconversions
Estrone sulfate	C02538	0.185142	0.00251317	down	Sulfated steroids	map00140 Steroid hormone biosynthesis; map04976 Bile secretion
3-Dehydro-L-threonate	C03064	0.252757	0.0119108	down	null	map00053 Ascorbate and aldarate metabolism
N-Glycolylneuraminic acid	C03410	2.40872	0.0272248	up	Sugar acids and derivatives	map00520 Amino sugar and nucleotide sugar metabolism
1-Pyrroline-2-carboxylic acid	C03564	0.46917	0.0102129	down	null	map00330 Arginine and proline metabolism; map00472 D-Arginine and D-ornithine metabolism
7a-Hydroxycholesterol	C03594	0.49625	0.00149923	down	Cholesterol and derivatives [ST0101]	map00120 Primary bile acid biosynthesis; map01100 Metabolic pathways
1-Pyrroline-5-carboxylic acid	C03912	0.46917	0.0102129	down	null	map00250 Alanine, aspartate and glutamate metabolism; map00330 Arginine and proline metabolism; map00332 Carbapenem biosynthesis; map01100 Metabolic pathways; map01110 Biosynthesis of secondary metabolites; map01130 Biosynthesis of antibiotics; map01230 Biosynthesis of amino acids
N2-(D-1-Carboxyethyl)-L-arginine	C04137	0.482767	0.00476832	down	null	map00330 Arginine and proline metabolism; map02010 ABC transporters
Pyrroline hydroxycarboxylic acid	C04281	0.481549	0.00583357	down	Amino acids, peptides, and analogues	map00330 Arginine and proline metabolism; map01100 Metabolic pathways
1-Pyrroline-4-hydroxy-2-carboxylate	C04282	0.326293	0.000421709	down	null	map00330 Arginine and proline metabolism
(4S)-4,6-Dihydroxy-2,5-dioxohexanoate	C04349	0.0940681	0.00248599	down	Hydroxy fatty acids [FA0105]	map00040 Pentose and glucuronate interconversions
N-Acetyl-glucosamine 1-phosphate	C04501	0.120748	0.0481237	down	null	map00520 Amino sugar and nucleotide sugar metabolism; map01100 Metabolic pathways; map01130 Biosynthesis of antibiotics
Diketogulonic acid	C04575	0.497909	0.0312468	down	Carbohydrates and carbohydrate conjugates	map00040 Pentose and glucuronate interconversions; map00053 Ascorbate and aldarate metabolism
AICAR	C04677	0.215202	0.0033269	down	1-ribosyl-imidazolecarboxamides	map00230 Purine metabolism; map00340 Histidine metabolism; map01060 Biosynthesis of plant secondary metabolites; map01065 Biosynthesis of alkaloids derived from histidine and purine; map01100 Metabolic pathways; map01110 Biosynthesis of secondary metabolites; map01130 Biosynthesis of antibiotics; map04152 AMPK signaling pathway
16a-Hydroxydehydroisoandrosterone	C05139	6.76943	0.0047034	up	Androstane steroids	map00140 Steroid hormone biosynthesis
7a-Hydroxytestosterone	C05291	6.76943	0.0047034	up	null	map00140 Steroid hormone biosynthesis
19-Hydroxytestosterone	C05294	6.76943	0.0047034	up	Androstane steroids	map00140 Steroid hormone biosynthesis; map01100 Metabolic pathways
2-Hydroxyestradiol	C05301	0.149063	0.00129207	down	Estrane steroids	map00140 Steroid hormone biosynthesis; map04913 Ovarian steroidogenesis
7a-Hydroxy-5b-cholestan-3-one	C05451	0.49625	0.00149923	down	C27 bile acids, alcohols, and derivatives [ST0403]	map00120 Primary bile acid biosynthesis; map01100 Metabolic pathways
20alpha-Hydroxycholesterol	C05500	0.49625	0.00149923	down	Cholesterol and derivatives [ST0101]	map00140 Steroid hormone biosynthesis; map01100 Metabolic pathways
22b-Hydroxycholesterol	C05502	0.49625	0.00149923	down	Cholesterol and derivatives [ST0101]	map00140 Steroid hormone biosynthesis; map01100 Metabolic pathways
Estriol-16-Glucuronide	C05504	0.490705	0.00444672	down	Steroidal glycosides	map00140 Steroid hormone biosynthesis
beta-D-3-Ribofuranosyluric acid	C05513	0.322299	0.0114486	down	null	map00230 Purine metabolism
5-Amino-4-imidazole carboxylate	C05516	0.277042	0.000555095	down	null	map00230 Purine metabolism
3'-CMP	C05822	0.153034	0.0256257	down	null	map00240 Pyrimidine metabolism
N4-Acetylaminobutanal	C05936	0.429537	0.00381836	down	Carbonyl compounds	map00330 Arginine and proline metabolism; map01100 Metabolic pathways
L-4-Hydroxyglutamate semialdehyde	C05938	0.408049	0.0191496	down	Amino acids, peptides, and analogues	map00330 Arginine and proline metabolism
Isopyridoxal	C06051	0.414685	0.00622582	down	Pyridine carboxaldehydes	map00750 Vitamin B6 metabolism
Guanosine 3'-phosphate	C06193	0.0975554	0.0150068	down	null	map00230 Purine metabolism
P1,P4-Bis(5'-uridyl) tetraphosphate	C06198	4.71646	0.00554489	up	null	map00240 Pyrimidine metabolism
24-Hydroxycholesterol	C13550	0.49625	0.00149923	down	Cholesterol and derivatives [ST0101]	map00120 Primary bile acid biosynthesis
13S-hydroxyoctadecadienoic acid	C14762	0.137221	0.0131645	down	Lineolic acids and derivatives	map00591 Linoleic acid metabolism; map03320 PPAR signaling pathway
13-OxoODE	C14765	2.49684	0.00357025	up	Lineolic acids and derivatives	map00591 Linoleic acid metabolism
9-OxoODE	C14766	2.49684	0.00357025	up	Lineolic acids and derivatives	map00591 Linoleic acid metabolism
Alpha-dimorphecolic acid	C14767	0.137221	0.0131645	down	Lineolic acids and derivatives	map00591 Linoleic acid metabolism; map03320 PPAR signaling pathway
9,10-Epoxyoctadecenoic acid	C14825	0.137221	0.0131645	down	Other Octadecanoids [FA0200]	map00591 Linoleic acid metabolism; map01100 Metabolic pathways
12,13-EpOME	C14826	0.137221	0.0131645	down	null	map00591 Linoleic acid metabolism; map01100 Metabolic pathways
25-Hydroxycholesterol	C15519	0.49625	0.00149923	down	Cholesterol and derivatives [ST0101]	map00120 Primary bile acid biosynthesis
Cholest-5-ene-3beta,26-diol	C15610	0.49625	0.00149923	down	Cholesterol and derivatives [ST0101]	map00120 Primary bile acid biosynthesis; map01066 Biosynthesis of alkaloids derived from terpenoid and polyketide; map04979 Cholesterol metabolism
3beta,7alpha-Dihydroxy-5-cholestenoate	C17335	2.12324	0.0148905	up	Bile acids, alcohols and derivatives	map00120 Primary bile acid biosynthesis
Cholesterol sulfate	C18043	0.154021	0.01441	down	Cholestane steroids	map00140 Steroid hormone biosynthesis
7a-Hydroxydehydroepiandrosterone	C18045	6.76943	0.0047034	up	Androstane steroids	map00140 Steroid hormone biosynthesis
11-Hydroxytestosterone	C18075	6.76943	0.0047034	up	Androstane steroids	map00140 Steroid hormone biosynthesis
Ureidoacrylate	C20254	0.304126	0.0112825	down	null	map00240 Pyrimidine metabolism
D-Galactaro-1,5-lactone	C20889	0.223023	2e-05	down	null	map00053 Ascorbate and aldarate metabolism
D-Galactaro-1,4-lactone	C20896	0.497909	0.0312468	down	null	map00053 Ascorbate and aldarate metabolism

## Sheet: Table S4
Table S4 KEGG enrichment analysis of differential metabolites in three body fluids
Pathways	%	P valve	Hits	-lg( pvalve)	Spieces
Arachidonic acid metabolism	0.253333	1.37e-10	19	9.86328	Urine
Purine metabolism	0.186667	0.004401	14	2.35645	Urine
Metabolism of xenobiotics by cytochrome P450	0.186667	0.0050846	14	2.29374	Urine
Steroid hormone biosynthesis	0.2	0.0058099	15	2.23583	Urine
Tyrosine metabolism	0.133333	0.006758	10	2.17018	Urine
Taurine and hypotaurine metabolism	0.04	0.038189	3	1.41806	Urine
Pentose and glucuronate interconversions	0.2	0.0018959	3	2.72218	Blood
D-Glutamine and D-glutamate metabolism	0.133333	0.0019691	2	2.70573	Blood
Purine metabolism	0.333333	0.0020121	5	2.69635	Blood
Alanine, aspartate and glutamate metabolism	0.2	0.0069241	3	2.15964	Blood
Butanoate metabolism	0.133333	0.018929	2	1.72287	Blood
Pentose and glucuronate interconversions	0.106061	0.00014548	7	3.8372	Follicular fluid
Arginine and proline metabolism	0.121212	0.0047061	8	2.32734	Follicular fluid
Primary bile acid biosynthesis	0.121212	0.015375	8	1.81318	Follicular fluid
Pyrimidine metabolism	0.106061	0.017036	7	1.76863	Follicular fluid
Purine metabolism	0.151515	0.018061	10	1.74326	Follicular fluid
Vitamin B6 metabolism	0.0454545	0.022779	3	1.64247	Follicular fluid
Phenylalanine, tyrosine and tryptophan biosynthesis	0.030303	0.028566	2	1.54415	Follicular fluid
Ascorbate and aldarate metabolism	0.0454545	0.030846	3	1.5108	Follicular fluid
Steroid hormone biosynthesis	0.151515	0.040687	10	1.39054	Follicular fluid
Linoleic acid metabolism	0.030303	0.045366	2	1.34327	Follicular fluid
Amino sugar and nucleotide sugar metabolism	0.0909091	0.046978	6	1.32811	Follicular fluid

## Sheet: Table S5
Table S5 Summary of sequencing miRNA data.
Accession number	raw Reads	clean Reads	Mapping reads	Uniquely mapping ratio %	Q20 of clean tag (%)	Average Length
1A	29406918	24714901	0.7853	0.5853	97.9	21.71
2A	29299469	26827341	0.8508	0.6049	98.1	22.09
3A	30379746	23971495	0.7482	0.5071	98	21.33
1B	28915662	23870839	0.8312	0.626	99	21.92
2B	43636363	24186368	0.7009	0.4422	98.2	19.85
3B	34782608	23979517	0.7722	0.7722	98.1	20.77

## Sheet: Table S6
Table S6 Summary of sequencing lncRNA data.
Sample Name	Clean Reads	Q20(%)	GC(%)	Mapping reads
1A	33438242	96.77	52.76	0.9195
2A	33412439	96.74	53.05	0.9142
3A	30644868	96.35	52.52	0.9171
1B	33371284	96.8	51.52	0.9272
2B	47101995	97.2	53.73	0.9207
3B	48337836	97.09	55.69	0.9248

## Sheet: Table S7
Table S7 KEGG enrichment analysis of differentially expressed miRNA target genes
Term	Count	%	PValue	Genes
bta04144:Endocytosis	17	15.8879	6.66e-05	BOLA-NC1, SMAD3, AGAP3, ARFGAP1, SNX3, GRK1, ACAP2, PARD6B, JSP.1, CAPZB, PSD3, CHMP6, BOLA
bta04940:Type I diabetes mellitus	8	7.47664	0.000237	BOLA-NC1, JSP.1, PTPRN2, BOLA
bta04514:Cell adhesion molecules	12	11.215	0.000901	CLDN10, BOLA-NC1, JSP.1, SDC2, ICAM3, PDCD1, BOLA, NECTIN2
bta05416:Viral myocarditis	8	7.47664	0.00118126	BOLA-NC1, CXADR, JSP.1, BOLA
bta05330:Allograft rejection	7	6.54206	0.00126708	BOLA-NC1, JSP.1, BOLA
bta05332:Graft-versus-host disease	7	6.54206	0.0024784	BOLA-NC1, JSP.1, BOLA
bta05320:Autoimmune thyroid disease	7	6.54206	0.00411772	BOLA-NC1, JSP.1, BOLA
bta04218:Cellular senescence	10	9.34579	0.00772743	BOLA-NC1, SMAD3, JSP.1, CDK6, BOLA, MAPK13
bta04612:Antigen processing and presentation	7	6.54206	0.0118556	BOLA-NC1, JSP.1, BOLA
bta05167:Kaposi sarcoma-associated herpesvirus infection	10	9.34579	0.0411537	HCK, BOLA-NC1, JSP.1, CDK6, BOLA, MAPK13
bta05225:Hepatocellular carcinoma	9	8.41121	0.0295331	SHC2, FRAT2, SMAD3, GSTM1, CDK6, TXNRD2
bta00600:Sphingolipid metabolism	5	4.6729	0.0309639	ARSA, CERS5, ASAH1, SPHK1, PLPP1

## Sheet: Table S8
Table S8 GO analysis of differentially expressed miRNA target genes
Category	Term	Count	%	PValue	Genes
Cellular component	integral component of lumenal side of endoplasmic reticulum membrane	9	1.6129	9.63e-10	JSP.1, BOLA, SPPL3
Biological process	antigen processing and presentation of endogenous peptide antigen via MHC class Ib	9	1.6129	1.2e-09	BOLA-NC1, JSP.1, BOLA
Biological process	antigen processing and presentation	9	1.6129	5.26e-06	JSP.1, BOLA, PSMB8
Cellular component	phagocytic vesicle membrane	8	1.43369	8.72e-06	JSP.1, BOLA
Molecular function	RNA polymerase II transcription factor activity, sequence-specific DNA binding	38	6.81004	0.000316	BARHL1, DLX2, ONECUT2, CEBPE, ONECUT3, ARX, ZBTB42, FOXO6, BARX1, ASCL2, ZIC3, NACC1, NKX1-1, GSC2, ZNF787, MSX1, TEAD1, NKX3-2, SOX4, GABPA, TBX1, KLF11, BATF3, KLF13, PROP1, SMAD3, IRX5, SOX12, ZIC5, LBX1, VAX1, TBX4, USF1, POU3F3, OVOL3, KLF16, ZNF775
Molecular function	RNA polymerase II core promoter proximal region sequence-specific DNA binding	35	6.2724	0.00658632	DLX2, ONECUT2, CEBPE, ONECUT3, ZBTB42, FOXO6, TFCP2L1, IKZF1, ZIC3, NACC1, NKX1-1, ZNF821, GSC2, TEAD1, NKX3-2, SOX4, GABPA, TBX1, KLF11, BATF3, KLF13, PROP1, SMAD3, IRX5, SOX12, ZIC5, VAX1, TBX4, USF1, POU3F3, OVOL3, KLF16, RBMXL2, ZNF775
Cellular component	nucleus	119	21.3262	0.000301	POP7, RRP1, THYN1, PHB2, JSP.1, MCIDAS, NKX1-1, PWWP2A, GSC2, PHLDA1, SOX4, SRRM3, CXADR, DAPK2, REV1, WDR74, ALG2, WRNIP1, OVOL3, RBMXL2, BRMS1, UBE2V2, CCNQ, ALDH7A1, CCNO, RD3, DLX2, AIRE, ARX, MRPL19, FOXO6, C2CD4B, AGAP3, FXR2, ZNF821, ZNF787, UBE2F, SMAD3, NR0B1, NMI, SMAD6, EZHIP, COQ7, DRAP1, NSFL1C, CDK6, CNOT11, MOB2, PPP1R1B, PIR, ZNF414, ZNF775, FGF12, SPRN, CCNJL, INKA1, DCP1B, BARHL…
Molecular function	ubiquitin protein ligase activity	17	3.04659	0.000373	RNF34, PPP1R11, AMFR, PELI2, RNF208, DTX4, RCHY1, ZNRF2, TRIM39, RNF215, RNF217, RNF39, TRIM25, RNF175, RFFL, RNF130, MARCHF5
Cellular component	extracellular space	48	8.60215	0.00151722	C1H3ORF33, SERPINA12, ASAH1, CTSZ, PROZ, DBH, CXCL16, SHH, EFEMP2, JSP.1, CREG1, STC2, C1QTNF5, PDGFC, MMP28, CREG2, ANXA9, STX2, BOLA, FGF23, PAG1, SERPINB4, BOLA-NC1, IGFBP2, DKKL1, GDF1, NMI, GDF6, NGF, PRSS33, C1QL3, TAFA5, HDGF, TGFBI, ANGPTL4, AVP, MFGE8, FJX1, MATN4, NBL1, C7H19ORF67
Cellular component	intermediate filament	6	1.07527	0.00731304	KRT18, KRT27, KRT15, KRT24, KRT23, IFFO2
Biological process	positive regulation of vasoconstriction	4	0.716846	0.00745711	AVPR2, DBH, SMTNL2, SMTNL1
Molecular function	growth factor activity	9	1.6129	0.00814076	CHRNB1, PDGFC, GDF1, HDGF, GDF6, NGF, FGF12, FGF23
Biological process	cation transport	3	0.537634	0.00823479	PANX2, CHRNB1, SLC8B1
Cellular component	membrane	36	6.45161	0.00895774	SMIM5, DOC2A, SDC2, ILDR2, CCDC107, EMC10, TFCP2L1, SSC4D, CXCL16, OGFRL1, ABHD13, PARD6B, FXR2, CAPZB, TMEM248, RNF215, SYNDIG1, RGS20, SEC61B, ANXA9, SPHK1, STX8, STARD10, C1GALT1, NR0B1, NMI, SLC8B1, ACVR2B, POMGNT1, TMEM158, VSNL1, TMEM54, ABI2, RILPL1, ORAI2, TCTA
Molecular function	metal ion binding	49	8.78136	0.00917981	HDDC2, RNF34, AIRE, GDE1, AGAP3, DTX4, ING1, GGTA1, ING5, ZNHIT2, ZNRF2, SHH, ZIC3, RNF215, ERI3, RNF217, RNF39, UQCRFS1, TRIM25, ZNF821, RNF175, RFFL, RNF130, BCKDHA, SMAD3, MGMT, AMFR, C1GALT1, RSAD1, HAGHL, RNF208, WRNIP1, ZIC5, SMAD6, HSPE1, ACVR2B, POMGNT1, COQ7, OVOL3, NUDT22, ACAP2, PIR, PDCD2, ZNF414, ZMYND10, CARS2, DBN1
Cellular component	microtubule organizing center	7	1.25448	0.0210553	CSTPP1, WRAP73, NSFL1C, SEPTIN1, TMUB1, SMTNL2, SMTNL1
Biological process	heart looping	5	0.896057	0.0215025	SHH, SMAD3, ZIC3, LBX1
Biological process	spinal cord motor neuron differentiation	3	0.537634	0.0231705	SHH, LBX1, SOX4
Molecular function	glutathione transferase activity	4	0.716846	0.0291815	GSTM1
Cellular component	cytoplasm	102	18.2796	0.031534	POP7, MSI2, PHB2, GCSH, FRAT2, STMN1, PHLDA1, SOX4, IER2, RARS2, CXADR, DAPK2, RSAD1, BRMS1, RUFY3, FSCN3, PFN1, CARS2, CCNO, PXK, ISYNA1, AIRE, GPR119, FOXO6, DTX4, CORO1B, GRK1, KLC3, FXR2, PRKAR2A, RNF217, FGF23, C10H15ORF62, GSTM1, SMAD3, NR0B1, NMI, SMAD6, MRPL23, UCKL1, CNOT11, MOB2, PPP1R1B, FARSA, FGF12, DNAL1, CCNJL, DCP1B, NXT1, CELF6, TFCP2L1, PANX2, CAPZB, ZIC3, KRT27, UBE2Q2, MMP28, …
Biological process	anatomical structure morphogenesis	5	0.896057	0.0347329	SMAD3, ONECUT2, SOX12, SMAD6, SOX4
Biological process	ubiquitin-dependent ERAD pathway	6	1.07527	0.0353425	DNAJB2, AMFR, FAF2, TMUB1, TRIM25, RNF175
Molecular function	protein homodimerization activity	20	3.58423	0.0401404	SMAD3, TXNRD2, CARD9, NR0B1, HOGA1, DUSP29, ADRA2C, RCHY1, PHB2, SPPL3, USF1, TARBP2, POU3F3, EFEMP2, FXR2, STC2, PDGFC, SYNDIG1, NECTIN2, PDK2
Molecular function	structural molecule activity	7	1.25448	0.0456529	CLDN10, KRT18, KRT27, KRT15, KRT24, KRT23, STX2

## Sheet: Table S9
Table S9 KEGG enrichment analysis of differentially expressed lncRNA target genes
Term	Count	%	PValue	Genes
Allograft rejection	7	5.10949	1.74e-07	LOC788634, BOLA
Type I diabetes mellitus	7	5.10949	2.14e-07	LOC788634, BOLA
Graft-versus-host disease	7	5.10949	3.8e-07	LOC788634, BOLA
Cellular senescence	9	6.56934	4.87e-07	SMAD2, TGFB3, LOC788634, BOLA
Cell adhesion molecules	9	6.56934	6.4e-07	LOC788634, ITGB8, BOLA, LRRC4B
Autoimmune thyroid disease	7	5.10949	6.96e-07	LOC788634, BOLA
Viral myocarditis	7	5.10949	1.03e-06	LOC788634, BOLA
Antigen processing and presentation	7	5.10949	2.57e-06	LOC788634, BOLA
Human T-cell leukemia virus 1 infection	9	6.56934	7.63e-06	SMAD2, TGFB3, LOC788634, BOLA
Endocytosis	9	6.56934	1.09e-05	SMAD2, PSD3, LOC788634, BOLA
Kaposi sarcoma-associated herpesvirus infection	8	5.83942	4.33e-05	LOC788634, IL6ST, BOLA
Viral carcinogenesis	8	5.83942	7.93e-05	LOC788634, IL6ST, BOLA
Phagosome	7	5.10949	9.77e-05	LOC788634, BOLA
Epstein-Barr virus infection	7	5.10949	0.00053	LOC788634, BOLA
Human immunodeficiency virus 1 infection	7	5.10949	0.000619	LOC788634, BOLA
Human cytomegalovirus infection	7	5.10949	0.000751	LOC788634, BOLA
Human papillomavirus infection	8	5.83942	0.000786	LOC788634, ITGB8, BOLA
Herpes simplex virus 1 infection	7	5.10949	0.00931897	LOC788634, BOLA

## Sheet: Table S10
Table S10 GO analysis of differentially expressed lncRNA target genes
Category	Term	Count	%	PValue	Genes
Cellular component	GO:0071556~integral component of lumenal side of endoplasmic reticulum membrane	8	4.57143	1.05e-12	BOLA
Biological process	GO:0002476~antigen processing and presentation of endogenous peptide antigen via MHC class Ib	8	4.57143	1.54e-12	BOLA
Cellular component	GO:0030670~phagocytic vesicle membrane	8	4.57143	3.39e-10	BOLA
Biological process	GO:0019882~antigen processing and presentation	8	4.57143	2.7e-09	BOLA
Cellular component	GO:0009897~external side of plasma membrane	12	6.85714	2.58e-06	TGFBR3, IL3RA, ADGRA3, IL6ST, BOLA
Biological process	GO:0006955~immune response	10	5.71429	1.5e-05	TGFBR3, ITGB8, BOLA
Cellular component	GO:0005615~extracellular space	15	8.57143	0.00753059	TGFBR3, TGFB3, CPQ, MTCL1, LRIG1, MERTK, BOLA, SOD3
Cellular component	GO:0005829~cytosol	26	14.8571	0.00362712	SAMD8, ANKRD12, PTHLH, DCAF6, CALB2, BABAM2, CCDC91, MYO6, TP53BP2, CTNNAL1, RGS6, NCK1, SRPK2, OSBPL6, MYO10, PDE4D, AFAP1, NUP153, MCC, PLEKHA7, LOC509283, TIAM1, SPSB1, UCK2, STK24, RBMS3
Biological process	GO:0007179~transforming growth factor beta receptor signaling pathway	4	2.28571	0.00715096	TGFBR3, SMAD2, TGFB3, ITGB8
Biological process	GO:0006511~ubiquitin-dependent protein catabolic process	6	3.42857	0.00726587	CNOT4, LOC509283, SPSB1, XBP1, USP31, USP3
Cellular component	GO:0005737~cytoplasm	29	16.5714	0.0211735	DCTN6, BCAR3, RTP3, CPQ, LRRC2, STRN3, DCAF6, PRPSAP1, BABAM2, STOX2, FGD5, UBASH3B, SH3PXD2B, MYO6, LOC112442305, CMTR2, MAP4K4, SRPK2, SMAD2, XBP1, SNRPN, MYO10, USP3, MERTK, MOB3B, KIAA1217, IBTK, UCK2, IFT43
Molecular function	GO:0019900~kinase binding	3	1.71429	0.0267235	BCAR3, NIN, PDE8A
Cellular component	GO:0030425~dendrite	5	2.85714	0.0316439	CALB2, NIN, IL6ST, CNIH3, STRN3
Cellular component	GO:0005634~nucleus	29	16.5714	0.0322155	USP31, FBH1, CREM, CALB2, BABAM2, STOX2, MYO6, TP53BP2, BOLA, CMTR2, AGFG1, SRPK2, SMAD2, TLE3, ZNF462, PHC2, XBP1, SNRPN, PDE4D, USP3, AMMECR1, SOD3, MOB3B, UHMK1, CNOT4, NUMB, PHIP, TOX, RBMS3
Cellular component	GO:0005925~focal adhesion	4	2.28571	0.0398115	BCAR3, ITGB8, AFAP1, DCAF6
